# Supplementary material for: Stress Buffering and Longevity Effects of Amber Extract on Caenorhabditis elegans (C. elegans)
Source: Molecules. 2022 Jun 16;27(12):3858. doi: 10.3390/molecules27123858 (PMC9228897; doi:10.3390/molecules27123858)
Supplement: Supplementary file 1 [file molecules-27-03858-s001.zip]

Archive with 1 entries (1 files):
- molecules-1760423-supplementary.pdf
